# Supplementary material for: The Role of Oxytocin Neurons in the Paraventricular Nucleus in Chronic-Sleep-Deprivation-Mediated Abnormal Cardiovascular Responses
Source: Curr Issues Mol Biol. 2025 Mar 25;47(4):220. doi: 10.3390/cimb47040220 (PMC12025970; doi:10.3390/cimb47040220)
Supplement: Supplementary file 1 [file cimb-47-00220-s001.zip]

Archive with 2 entries (2 files):
- 7c733ba226718f54fff9c129ec87e37f.mp4
- Supplementary.pdf
